# Supplementary material for: Unraveling the Mechanistic Links Between Species Diversity and Infection Risk From Zoonotic Pathogens With Direct Transmission Among Reservoir Hosts: Rodent‐Orthohantavirus Systems as Models
Source: Ecol Evol. 2025 Jun 14;15(6):e71597. doi: 10.1002/ece3.71597 (PMC12166380; doi:10.1002/ece3.71597)
Supplement: Supplementary file 1 — Appendix S1. [file ECE3-15-e71597-s001.xlsx]

## Sheet: Sheet1
Host_density	Species_diversity1	Species_diversity2	Infection_prevalence	Study_Table1
11.5	0.63	na	0.39	Clay et al. 2009b
12.5	0.67	na	0.12	Clay et al. 2009b
19	0.37	na	0.51	Clay et al. 2009b
21	0.58	na	0.2	Clay et al. 2009b
14.5	0.7	na	0.1	Clay et al. 2009b
18	0.74	na	0.2	Clay et al. 2009b
8	0.28	na	0.19	Clay et al. 2009b
28	0.2	na	0.07	Clay et al. 2009b
8.5	0.75	na	0.05	Clay et al. 2009b
13.5	0.74	na	0.07	Clay et al. 2009b
798	0.385	na	0.14	Dizney and Ruedas 2009
884	0.461	na	0.02	Dizney and Ruedas 2009
492	0.532	na	0.019	Dizney and Ruedas 2009
862	0.56	na	0.019	Dizney and Ruedas 2009
472	0.753	na	0.019	Dizney and Ruedas 2009
30.4	na	19	0.019	Calisher et al. 2002
22.8	na	4	0.089	Calisher et al. 2002
31.2	na	2	0.131	Calisher et al. 2002
78	na	9	0.166667	Yahnke et al. 2001
83	na	11	0.0722892	Yahnke et al. 2001
8	na	9	0	Yahnke et al. 2001
48	na	8	0.125	Yahnke et al. 2001
12	0.703	na	0	Eastwood et al. 2018
78	1.044	na	0.01	Eastwood et al. 2018
107	0.691	na	0.14	Eastwood et al. 2018
5	0.9	na	0	Eastwood et al. 2018
63	0.549	na	0.06	Eastwood et al. 2018
5	0.662	na	0.2	Eastwood et al. 2018
29	1.139	na	0.07	Eastwood et al. 2018

## Sheet: key
Host_density	density or abundance estimates of primary reservoir species
Species_diversity1	Shannon's or Simpson's diversity index
Species_diversity2	species richness
Infection_prevalence	prevalence based on hantavirus antibodies and/or RNA presence
Study_Table1	the study where raw data were taken from
